# Supplementary material for: Generating High-Resolution CT Slices from Two Image Series Using Deep-Learning-Based Resolution Enhancement Methods
Source: Diagnostics (Basel). 2022 Nov 8;12(11):2725. doi: 10.3390/diagnostics12112725 (PMC9689374; doi:10.3390/diagnostics12112725)
Supplement: Supplementary file 1 [file diagnostics-12-02725-s001.zip]

Archive with 1 entries (1 files):
- diagnostics-1937500-supplementary.pdf
